# Supplementary material for: High Efficiency and Long-Term Antibacterial Carbon Dots for Combating Antibiotic Resistance
Source: Nanomaterials (Basel). 2025 Aug 22;15(17):1296. doi: 10.3390/nano15171296 (PMC12430245; doi:10.3390/nano15171296)
Supplement: Supplementary file 1 [file nanomaterials-15-01296-s001.zip]

Archive with 1 entries (1 files):
- nanomaterials-3815785-supplementary.pdf
